# Supplementary material for: Neutralizing Antibody Titers in Hospitalized Patients with Acute Puumala Orthohantavirus Infection Do Not Associate with Disease Severity
Source: Viruses. 2022 Apr 26;14(5):901. doi: 10.3390/v14050901 (PMC9143849; doi:10.3390/v14050901)
Supplement: Supplementary file 1 [file viruses-14-00901-s001.zip]

Archive with 10 entries (10 files):
- Fig S1corrplot_scaled10032022.png
- fig S4.jpg
- Fig S5 Silhouette plot 15032022 (1).png
- Fig.S3.jpg
- FigS2WilcoxonBoxPlot15032022 (1).png
- Supplementary materials (004)_KV19042022.pdf
- Table S1 descriptive statistics_RCP.xlsx
- Table S2 Spearman correlation.xlsx
- Table S3_ pValues spearman correlation.xlsx
- Tables 1 to 5_Tests08042022.xlsx
