# Supplementary material for: Neutralizing Antibody Titers in Hospitalized Patients with Acute Puumala Orthohantavirus Infection Do Not Associate with Disease Severity
Source: Viruses. 2022 Apr 26;14(5):901. doi: 10.3390/v14050901 (PMC9143849; doi:10.3390/v14050901)
Supplement: Supplementary file 1 [file viruses-14-00901-s001.zip › Table S1 descriptive statistics_RCP.xlsx]

## Sheet: Sheet1
(A) Scaled Data Descriptive Statistics
		Age	sex	FDBH	Df	Dt	WBCmax	HCTmin	TCmin	CRPmax	Nab	VL	IL8	H3	cH3	MPO	FLCk/FLCλ	MAPmin	SEVscore	PUUV-N-IgG	hNE	FLCk	FLCλ	Htmax	eGFRmin	eGFR
N	Valid	49	49	49	49	49	49	49	49	49	49	49	49	49	49	49	49	49	49	49	49	49	49	49	49	49
	Missing	0	0	0	0	0	0	0	0	0	0	0	0	0	0	0	0	0	0	0	0	0	0	0	0	0
Normal range		NA	NA	NA	NA	NA	11 x 109/L	0.36-0.41	150x103/μL	95.2nmol/L	NA	NA	≤0.062ng/mL	0.2-2.7ng/ml	866-1887ng/dL	≤285ng/mL	0.26-1.65	≥60mmHg	NA	NA	74-413ng/ml	3.3-19.4mg/L	5.71-26.3mg/L	0.45-0.49	≥60ml/min/1.73m2	≥60ml/min/1.73m2
Mean		42.7429		4.57143	8.12245	9.63265	11.3939	0.354286	59.7143	97.5837	1020.41	84.9539	0.282653	5.70449	336.057	157.574	1.16113	83.742	3.38776	0.567551	115.363	34.1894	29.562	0.444082	49.8776	67.5306
Median		40.8	0	4	8	9	10.3	0.36	53	91.6	640	26.81	0.13	4.79	325.73	131.59	1.03805	83.33	3	0.17	98.71	24.44	24.26	0.44	38	73
Mode		27.50a	0	4	8	8	8.8	0.36	35a	91.6	640	0	.020a	4.72	214.690a	126.490a	.35a	92	2	.010a	57.280a	87.02	24.04	0.44	5.00a	7.00a
Range		51.1		7	11	14	18.4	0.19	103	250.9	5040	717.5	1.45	20.07	379.89	286.13	2.19101	52	7	3.73	419.27	77.72	62.54	0.26	120	120
Minimum		22.4	Male = 0	2	4	4	5.6	0.25	15	15.9	80	0	0	1.16	214.69	46.04	0.354192	51.33	0	0	11.84	9.3	8.8	0.33	3	7
Maximum		73.5	Female = 1	9	15	18	24	0.44	118	266.8	5120	717.5	1.45	21.23	594.58	332.17	2.5452	103.33	7	3.73	431.11	87.02	71.34	0.59	123	127
a. Multiple modes exist. The smallest value is shown
(B) Basic Data Descriptive Statistics
		Age	sex	FDBH	Df	Dt	WBCmax	HCTmin	TCmin	CRPmax	Nab	VL	IL8	H3	cH3	MPO	FLCk/FLCλ	MAPmin	SEVscore	PUUV-N-IgG	hNE	FLCk	FLCλ	Htmax	eGFRmin	eGFR
N	Valid	116	116	116	114	114	115	115	114	115	116	55	52	93	52	85	55	115	116	99	83	55	55	114	116	110
	Missing	0	0	0	2	2	1	1	2	1	0	61	64	23	64	31	61	1	0	17	33	61	61	2	0	6
Mean		44.2098		4.41379	8.16667	10.6754	11.48	0.355391	68.7982	92.4261	1082.41	77.6185	0.271346	8.31742	335.833	135.51	1.16485	84.664	3.0431	1.01453	148.71	34.0407	29.3131	0.441842	49.3103	65.2273
Median		41.1	0	4	8	10	10	0.36	61	80.7	640	23.88	0.13	6.75	322.805	117.39	1.05682	84.67	3	1.1065	131.8	24.44	24.26	0.44	41	72
Mode		27.50a	0	4	8	8	8.800a	0.36	50	91.6	640	0	.020a	4.72	214.690a	126.490a	.35a	92.00a	2	.010a	57.280a	87.02	24.04	0.44	7	7
Range		55.3		14	15	17	27.3	0.19	229	253.3	5080	717.5	1.45	28.59	379.89	286.13	2.19101	71.34	8	3.73	517.53	77.72	62.54	0.26	124	124
Minimum		21.5	Male = 0	1	3	4	3.9	0.25	9	15.9	40	0	0	1.16	214.69	46.04	0.354192	49.33	0	0	11.84	9.3	8.8	0.33	3	4
Maximum		76.8	Female = 1	15	18	21	31.2	0.44	238	269.2	5120	717.5	1.45	29.75	594.58	332.17	2.5452	120.67	8	3.73	529.37	87.02	71.34	0.59	127	128
a. Multiple modes exist. The smallest value is shown
