# Supplementary material for: Neutralizing Antibody Titers in Hospitalized Patients with Acute Puumala Orthohantavirus Infection Do Not Associate with Disease Severity
Source: Viruses. 2022 Apr 26;14(5):901. doi: 10.3390/v14050901 (PMC9143849; doi:10.3390/v14050901)
Supplement: Supplementary file 1 [file viruses-14-00901-s001.zip › Table S2 Spearman correlation.xlsx]

## Sheet: Sheet1
		Age	sex	Dt	Df	FDBH	eGFRmin	eGFR1	WBCmax	HCTmin	HCTmax	TCmin	CRPmax	NAb1	VL1	IL -81	H31	cH31	MPO1	hNE1	FLCκ	FLCλ	FLCκ/FLCλ	MAPmin	PUUV-N-IgG1	Sevscale
Basic dataset	Age		0.0188021	0.401793	0.0956341	0.165269	-0.297429	-0.394526	-0.0199903	-0.356664	-0.213395	0.16056	0.175957	-0.0727823	0.0837354	-0.115473	0.097312	0.15095	-0.0176039	0.0496962	0.206979	0.198445	0.0928198	-0.106246	-0.0853875	0.10612
	sex	0.0188021		-0.082176	0.0149439	-0.0801376	0.19704	0.11474	-0.205238	-0.256538	-0.209091	-0.13438	0.0245035	0.157068	0.0573663	0.122826	-0.142237	0.184105	0.0647281	-0.289838	-0.0584598	-0.0888429	0.0362425	-0.229379	-0.060085	-0.0761689
	Dt	0.401793	-0.082176		0.388205	0.52321	-0.624	-0.537355	0.324153	-0.532814	-0.0248007	-0.0465631	0.0638766	0.0450598	0.0236714	0.0261506	0.350545	-0.0394742	-0.0207527	0.453031	0.232389	0.252299	0.0452525	-0.0474986	0.175377	0.283121
	Df	0.0956341	0.0149439	0.388205		0.265458	-0.02593	0.0536686	0.0184953	-0.132636	0.0069407	0.0134085	0.269303	-0.0407941	0.15324	-0.176767	0.0468194	-0.022826	0.0392975	-0.0021686	-0.0392086	-0.0559053	-0.0449271	-0.102202	-0.0297981	-0.105898
	FDBH	0.165269	-0.0801376	0.52321	0.265458		-0.265298	-0.388577	-0.0191895	-0.111262	-0.193239	0.293105	-0.261059	0.11683	-0.207213	-0.323557	0.259885	-0.0170393	-0.290378	0.31848	0.173852	0.184947	0.000837375	0.0945571	0.240965	0.0616288
	eGFRmin	-0.297429	0.19704	-0.624	-0.02593	-0.265298		0.869883	-0.504209	0.495327	-0.0255129	0.0281499	0.0311349	-0.0269619	0.0928065	0.049483	-0.238706	0.0572197	-0.144749	-0.307341	-0.295575	-0.322099	-0.118608	-0.0805854	-0.0360973	-0.576649
	eGFR1	-0.394526	0.11474	-0.537355	0.0536686	-0.388577	0.869883		-0.335905	0.499567	0.0943345	-0.0252213	0.106677	-0.11862	0.0799282	0.101332	-0.259854	4.80377e-05	-0.0386918	-0.298396	-0.42737	-0.430268	-0.191211	-0.0210792	-0.0329895	-0.652207
	WBCmax	-0.0199903	-0.205238	0.324153	0.0184953	-0.0191895	-0.504209	-0.335905		-0.225096	0.410049	-0.342372	0.0323127	-0.0398029	0.0324755	0.0848072	0.261825	-0.0643839	0.373728	0.210591	0.238813	0.107432	0.186042	-0.0808328	0.0973811	0.447348
	HCTmin	-0.356664	-0.256538	-0.532814	-0.132636	-0.111262	0.495327	0.499567	-0.225096		0.263957	0.178197	-0.2511	-0.0434004	0.0658676	0.125437	-0.218835	0.0709422	-0.016891	-0.225692	-0.284371	-0.255908	-0.114297	0.13837	0.0246782	-0.361653
	HCTmax	-0.213395	-0.209091	-0.0248007	0.0069407	-0.193239	-0.0255129	0.0943345	0.410049	0.263957		-0.480695	-0.0824022	-0.0154572	0.120762	0.132285	0.0832709	0.176144	0.480909	0.0148688	0.0924156	0.0109975	0.0675214	-0.0511024	0.0731181	0.126906
	TCmin	0.16056	-0.13438	-0.0465631	0.0134085	0.293105	0.0281499	-0.0252213	-0.342372	0.178197	-0.480695		-0.201681	0.00218011	-0.258627	-0.110807	-0.00318243	-0.205496	-0.550667	-0.0675457	-0.195888	-0.110414	-0.0977633	0.185554	0.115965	-0.374783
	CRPmax	0.175957	0.0245035	0.0638766	0.269303	-0.261059	0.0311349	0.106677	0.0323127	-0.2511	-0.0824022	-0.201681		-0.0823492	0.184109	-0.0333311	-0.0103848	-0.16402	0.0904756	-0.0487821	-0.136193	-0.0643477	-0.132139	-0.171958	-0.317108	0.095809
	NAb1	-0.0727823	0.157068	0.0450598	-0.0407941	0.11683	-0.0269619	-0.11862	-0.0398029	-0.0434004	-0.0154572	0.00218011	-0.0823492		-0.225818	0.181983	-0.117087	-0.0872152	-0.123783	-0.0458251	0.0241669	0.0403641	-0.0206224	0.0549214	0.207816	0.104305
	VL1	0.0837354	0.0573663	0.0236714	0.15324	-0.207213	0.0928065	0.0799282	0.0324755	0.0658676	0.120762	-0.258627	0.184109	-0.225818		-0.070228	0.22293	0.0872725	0.372997	0.120283	0.153311	-0.0143799	0.231441	-0.325887	-0.409521	-0.0415887
	IL- 81	-0.115473	0.122826	0.0261506	-0.176767	-0.323557	0.049483	0.101332	0.0848072	0.125437	0.132285	-0.110807	-0.0333311	0.181983	-0.070228		-0.020106	0.3091	0.214029	0.0411184	0.133164	0.074033	0.11916	-0.158638	-0.0329943	0.0610337
	H31	0.097312	-0.142237	0.350545	0.0468194	0.259885	-0.238706	-0.259854	0.261825	-0.218835	0.0832709	-0.00318243	-0.0103848	-0.117087	0.22293	-0.020106		0.394186	-0.0370582	0.530424	0.303117	0.169776	0.233387	-0.084747	0.224256	0.155042
	cH31	0.15095	0.184105	-0.0394742	-0.022826	-0.0170393	0.0572197	4.80377e-05	-0.0643839	0.0709422	0.176144	-0.205496	-0.16402	-0.0872152	0.0872725	0.3091	0.394186		0.216222	0.0639488	0.195043	0.0420909	0.182726	-0.0675266	-0.117356	0.115839
	MPO1	-0.0176039	0.0647281	-0.0207527	0.0392975	-0.290378	-0.144749	-0.0386918	0.373728	-0.016891	0.480909	-0.550667	0.0904756	-0.123783	0.372997	0.214029	-0.0370582	0.216222		0.00173547	0.165117	0.050378	0.189802	-0.219781	-0.385991	0.319964
	hNE1	0.0496962	-0.289838	0.453031	-0.0021686	0.31848	-0.307341	-0.298396	0.210591	-0.225692	0.0148688	-0.0675457	-0.0487821	-0.0458251	0.120283	0.0411184	0.530424	0.0639488	0.00173547		0.100091	0.0136277	0.129398	-0.0643179	0.37156	0.324304
	FLCκ	0.206979	-0.0584598	0.232389	-0.0392086	0.173852	-0.295575	-0.42737	0.238813	-0.284371	0.0924156	-0.195888	-0.136193	0.0241669	0.153311	0.133164	0.303117	0.195043	0.165117	0.100091		0.747564	0.58152	-0.16355	0.0666534	0.424121
	FLCλ	0.198445	-0.0888429	0.252299	-0.0559053	0.184947	-0.322099	-0.430268	0.107432	-0.255908	0.0109975	-0.110414	-0.0643477	0.0403641	-0.0143799	0.074033	0.169776	0.0420909	0.050378	0.0136277	0.747564		-0.0314259	-0.138201	0.00429479	0.322124
	FLCκ/FLCλ	0.0928198	0.0362425	0.0452525	-0.0449271	0.000837375	-0.118608	-0.191211	0.186042	-0.114297	0.0675214	-0.0977633	-0.132139	-0.0206224	0.231441	0.11916	0.233387	0.182726	0.189802	0.129398	0.58152	-0.0314259		-0.137386	0.0548277	0.225824
	MAPmin	-0.106246	-0.229379	-0.0474986	-0.102202	0.0945571	-0.0805854	-0.0210792	-0.0808328	0.13837	-0.0511024	0.185554	-0.171958	0.0549214	-0.325887	-0.158638	-0.084747	-0.0675266	-0.219781	-0.0643179	-0.16355	-0.138201	-0.137386		0.183985	-0.112694
	PUUV-N-IgG1	-0.0853875	-0.060085	0.175377	-0.0297981	0.240965	-0.0360973	-0.0329895	0.0973811	0.0246782	0.0731181	0.115965	-0.317108	0.207816	-0.409521	-0.0329943	0.224256	-0.117356	-0.385991	0.37156	0.0666534	0.00429479	0.0548277	0.183985		-0.0752819
	Sevscale	0.10612	-0.0761689	0.283121	-0.105898	0.0616288	-0.576649	-0.652207	0.447348	-0.361653	0.126906	-0.374783	0.095809	0.104305	-0.0415887	0.0610337	0.155042	0.115839	0.319964	0.324304	0.424121	0.322124	0.225824	-0.112694	-0.0752819
Scaled dataset	Age		-0.21141	0.322333	-0.0579161	0.140762	-0.337476	-0.455005	-0.0275325	-0.322854	-0.196678	0.332534	-0.0949635	-0.132527	0.0610598	-0.134181	0.0767916	0.0882188	-0.0782478	-0.0389836	0.242887	0.253769	0.0998928	-0.00273133	-0.167181	0.0883492
	sex	-0.21141		-0.17324	-0.0149184	-0.031765	0.326015	0.298136	-0.27605	-0.160923	-0.419832	0.0749031	-0.170311	0.174391	0.0617464	0.160128	-0.19232	0.123316	-0.0176175	-0.151217	-0.0205585	-0.0381703	0.0323021	-0.198303	0.124845	-0.156062
	Dt	0.322333	-0.17324		0.25655	0.481967	-0.738533	-0.624432	0.402598	-0.667092	0.00611889	-0.128112	-0.0664409	0.137673	-0.0524092	-0.0360979	0.164108	-0.0725578	0.0807182	0.328148	0.257704	0.264199	0.109085	-0.0719568	0.0884244	0.439107
	Df	-0.0579161	-0.0149184	0.25655		0.17279	-0.0273843	0.153219	0	-0.0872049	-0.0472389	0.114865	0.184594	-0.236638	0.102804	-0.222681	0.08822	-0.0340635	0.00321468	-0.0244212	-0.037859	-0.0787576	0.00129637	-0.263979	-0.085226	-0.258861
	FDBH	0.140762	-0.031765	0.481967	0.17279		-0.375522	-0.465928	0.13613	-0.331766	-0.226561	0.13219	-0.253252	0.0259293	-0.178571	-0.322499	0.118547	-0.0123012	-0.172831	0.161764	0.198242	0.257439	-0.0383289	0.129212	0.156943	0.322167
	eGFRmin	-0.337476	0.326015	-0.738533	-0.0273843	-0.375522		0.853846	-0.44261	0.503484	-0.0835535	0.0220322	0.184723	-0.153573	0.0904654	0.105771	-0.306334	0.0530278	-0.183744	-0.319025	-0.260338	-0.285867	-0.134836	-0.231003	-0.0980647	-0.519236
	eGFR1	-0.455005	0.298136	-0.624432	0.153219	-0.465928	0.853846		-0.325123	0.51923	0.0145967	0.047489	0.319857	-0.120421	0.0717645	0.144061	-0.365312	-0.00622703	-0.0698025	-0.241973	-0.390907	-0.40122	-0.167773	-0.202778	-0.0400868	-0.659204
	WBCmax	-0.0275325	-0.27605	0.402598	0	0.13613	-0.44261	-0.325123		-0.210667	0.504842	-0.374422	0.0109217	0.186288	0.0711877	0.104073	0.258988	-0.0492958	0.40125	0.300893	0.184477	0.0341405	0.176262	-0.0367382	0.169913	0.446039
	HCTmin	-0.322854	-0.160923	-0.667092	-0.0872049	-0.331766	0.503484	0.51923	-0.210667		0.248314	0.0982227	0.081282	-0.211843	0.116793	0.151672	-0.185949	0.0662915	-0.0140851	-0.152755	-0.381463	-0.340856	-0.179507	0.122906	-0.102617	-0.355405
	HCTmax	-0.196678	-0.419832	0.00611889	-0.0472389	-0.226561	-0.0835535	0.0145967	0.504842	0.248314		-0.496327	0.124725	-0.0660249	0.142887	0.152387	0.246539	0.146573	0.507222	0.339291	0.0345156	-0.0601565	0.0565031	-0.0149323	-0.0604402	0.286825
	TCmin	0.332534	0.0749031	-0.128112	0.114865	0.13219	0.0220322	0.047489	-0.374422	0.0982227	-0.496327		-0.0607468	0.0443155	-0.237739	-0.109409	-0.236741	-0.168236	-0.559225	-0.464281	-0.194297	-0.0922362	-0.137657	0.176481	-0.0236952	-0.487046
	CRPmax	-0.0949635	-0.170311	-0.0664409	0.184594	-0.253252	0.184723	0.319857	0.0109217	0.081282	0.124725	-0.0607468		-0.167821	0.130199	-0.038602	-0.09292	-0.209103	0.101036	0.0748584	-0.14873	-0.0927669	-0.0983924	-0.360299	-0.22161	-0.170344
	NAb1	-0.132527	0.174391	0.137673	-0.236638	0.0259293	-0.153573	-0.120421	0.186288	-0.211843	-0.0660249	0.0443155	-0.167821		-0.267161	0.19719	-0.284468	-0.10609	-0.128205	0.151817	0.0369019	0.0716505	-0.0141264	0.237669	0.437641	0.232748
	VL1	0.0610598	0.0617464	-0.0524092	0.102804	-0.178571	0.0904654	0.0717645	0.0711877	0.116793	0.142887	-0.237739	0.130199	-0.267161		-0.110131	0.22405	0.0784795	0.370549	0.0991264	0.180411	-0.0292262	0.299402	-0.345237	-0.410582	-0.052644
	IL -81	-0.134181	0.160128	-0.0360979	-0.222681	-0.322499	0.105771	0.144061	0.104073	0.151672	0.152387	-0.109409	-0.038602	0.19719	-0.110131		-0.0563668	0.289792	0.207654	-0.0466672	0.128058	0.0675993	0.112084	-0.104623	-0.0374419	0.00814125
	H31	0.0767916	-0.19232	0.164108	0.08822	0.118547	-0.306334	-0.365312	0.258988	-0.185949	0.246539	-0.236741	-0.09292	-0.284468	0.22405	-0.0563668		0.379908	0.34472	0.122816	0.316219	0.177662	0.23716	-0.0583265	-0.290403	0.244936
	cH31	0.0882188	0.123316	-0.0725578	-0.0340635	-0.0123012	0.0530278	-0.00622703	-0.0492958	0.0662915	0.146573	-0.168236	-0.209103	-0.10609	0.0784795	0.289792	0.379908		0.19802	0.0771468	0.214244	0.0712773	0.169465	-0.068969	-0.0772824	0.0568973
	MPO1	-0.0782478	-0.0176175	0.0807182	0.00321468	-0.172831	-0.183744	-0.0698025	0.40125	-0.0140851	0.507222	-0.559225	0.101036	-0.128205	0.370549	0.207654	0.34472	0.19802		0.371875	0.128946	-0.0106896	0.221576	-0.227288	-0.279589	0.236024
	hNE1	-0.0389836	-0.151217	0.328148	-0.0244212	0.161764	-0.319025	-0.241973	0.300893	-0.152755	0.339291	-0.464281	0.0748584	0.151817	0.0991264	-0.0466672	0.122816	0.0771468	0.371875		0.109628	0.0143889	0.127628	-0.0238162	0.151357	0.451264
	FLCκ	0.242887	-0.0205585	0.257704	-0.037859	0.198242	-0.260338	-0.390907	0.184477	-0.381463	0.0345156	-0.194297	-0.14873	0.0369019	0.180411	0.128058	0.316219	0.214244	0.128946	0.109628		0.724559	0.627134	-0.115304	0.029206	0.40674
	FLCλ	0.253769	-0.0381703	0.264199	-0.0787576	0.257439	-0.285867	-0.40122	0.0341405	-0.340856	-0.0601565	-0.0922362	-0.0927669	0.0716505	-0.0292262	0.0675993	0.177662	0.0712773	-0.0106896	0.0143889	0.724559		-0.00964458	-0.090872	-0.0311383	0.304312
	FLCκ/FLCλ	0.0998928	0.0323021	0.109085	0.00129637	-0.0383289	-0.134836	-0.167773	0.176262	-0.179507	0.0565031	-0.137657	-0.0983924	-0.0141264	0.299402	0.112084	0.23716	0.169465	0.221576	0.127628	0.627134	-0.00964458		-0.0880498	0.049164	0.227311
	MAPmin	-0.00273133	-0.198303	-0.0719568	-0.263979	0.129212	-0.231003	-0.202778	-0.0367382	0.122906	-0.0149323	0.176481	-0.360299	0.237669	-0.345237	-0.104623	-0.0583265	-0.068969	-0.227288	-0.0238162	-0.115304	-0.090872	-0.0880498		0.371061	0.0352491
	PUUV-N-IgG1	-0.167181	0.124845	0.0884244	-0.085226	0.156943	-0.0980647	-0.0400868	0.169913	-0.102617	-0.0604402	-0.0236952	-0.22161	0.437641	-0.410582	-0.0374419	-0.290403	-0.0772824	-0.279589	0.151357	0.029206	-0.0311383	0.049164	0.371061		0.223343
	Sevscale	0.0883492	-0.156062	0.439107	-0.258861	0.322167	-0.519236	-0.659204	0.446039	-0.355405	0.286825	-0.487046	-0.170344	0.232748	-0.052644	0.00814125	0.244936	0.0568973	0.236024	0.451264	0.40674	0.304312	0.227311	0.0352491	0.223343
