# Supplementary material for: Neutralizing Antibody Titers in Hospitalized Patients with Acute Puumala Orthohantavirus Infection Do Not Associate with Disease Severity
Source: Viruses. 2022 Apr 26;14(5):901. doi: 10.3390/v14050901 (PMC9143849; doi:10.3390/v14050901)
Supplement: Supplementary file 1 [file viruses-14-00901-s001.zip › Table S3_ pValues spearman correlation.xlsx]

## Sheet: Sheet1
	Variable	Age	sex	Dt	Df	FDBH	eGFRmin	eGFR1	WBCmax	HCTmin	HCTmax	TCmin	CRPmax	NAb1	VL1	IL -81	H31	cH31	MPO1	hNE1	FLCκ	FLCλ	FLCκ/FLCλ	MAPmin	PUUV-N-IgG1	Sevscale
Basic dataset	Age		0.841223	9.38424e-06	0.311461	0.0788748	0.00118518	2.00009e-05	0.832067	9.1348e-05	0.0226282	0.0879141	0.0599695	0.437495	0.543318	0.414969	0.353431	0.285435	0.872952	0.655479	0.129466	0.146392	0.500301	0.258426	0.400717	0.256887
	sex	0.841223		0.384737	0.874609	0.396678	0.0340031	0.232635	0.0277809	0.00564903	0.0255742	0.154027	0.794911	0.0922151	0.677402	0.385684	0.173813	0.191372	0.556166	0.00786502	0.671599	0.518914	0.792786	0.0136663	0.554668	0.416412
	Dt	9.38424e-06	0.384737		1.97383e-05	2.33863e-09	1.19904e-13	2.02187e-09	0.000460827	1.24129e-09	0.795202	0.625894	0.501485	0.634041	0.863796	0.853996	0.000613177	0.781134	0.851369	1.92243e-05	0.0877624	0.0631246	0.742866	0.617367	0.0841167	0.00227092
	Df	0.311461	0.874609	1.97383e-05		0.00431068	0.784199	0.581189	0.845833	0.161375	0.9421	0.88841	0.00392173	0.666511	0.264008	0.209989	0.657636	0.872393	0.722659	0.984573	0.77625	0.685184	0.744652	0.281408	0.770848	0.262126
	FDBH	0.0788748	0.396678	2.33863e-09	0.00431068		0.00433507	3.24226e-05	0.840121	0.240705	0.041212	0.00171084	0.00522475	0.215752	0.129024	0.0192935	0.0123567	0.904567	0.00737377	0.00354522	0.2043	0.176441	0.995159	0.319146	0.016841	0.514799
	eGFRmin	0.00118518	0.0340031	1.19904e-13	0.784199	0.00433507		0	9.19724e-09	1.82508e-08	0.787587	0.766233	0.74116	0.773885	0.500363	0.727565	0.021207	0.687009	0.186257	0.00470903	0.0284588	0.0164769	0.388432	0.391923	0.722801	1.25091e-11
	eGFR1	2.00009e-05	0.232635	2.02187e-09	0.581189	3.24226e-05	0		0.000355811	3.20308e-08	0.329211	0.794614	0.26957	0.217112	0.569409	0.483799	0.0144872	0.999736	0.731642	0.00839059	0.00141425	0.00130108	0.170208	0.827772	0.75358	1.17684e-14
	WBCmax	0.832067	0.0277809	0.000460827	0.845833	0.840121	9.19724e-09	0.000355811		0.0155786	5.87702e-06	0.000192561	0.731735	0.672775	0.815666	0.554053	0.0112385	0.650215	0.000462223	0.0575565	0.0820152	0.439385	0.178004	0.392581	0.340122	5.37893e-07
	HCTmin	9.1348e-05	0.00564903	1.24129e-09	0.161375	0.240705	1.82508e-08	3.20308e-08	0.0155786		0.00454339	0.0578459	0.00679266	0.645121	0.63606	0.380453	0.0350797	0.61724	0.878793	0.0414759	0.037157	0.0617948	0.410532	0.142055	0.809397	7.15081e-05
	HCTmax	0.0226282	0.0255742	0.795202	0.9421	0.041212	0.787587	0.329211	5.87702e-06	0.00454339		6.19928e-08	0.383425	0.870338	0.384388	0.354778	0.427455	0.211625	3.65194e-06	0.895185	0.506276	0.937091	0.627589	0.590896	0.476621	0.178466
	TCmin	0.0879141	0.154027	0.625894	0.88841	0.00171084	0.766233	0.794614	0.000192561	0.0578459	6.19928e-08		0.0314131	0.981634	0.0589844	0.438879	0.975848	0.143884	5.73062e-08	0.549074	0.155726	0.426716	0.481876	0.049108	0.257998	3.98638e-05
	CRPmax	0.0599695	0.794911	0.501485	0.00392173	0.00522475	0.74116	0.26957	0.731735	0.00679266	0.383425	0.0314131		0.381608	0.182634	0.816387	0.9213	0.245276	0.413084	0.663404	0.326111	0.643886	0.340852	0.0673363	0.00146531	0.308413
	NAb1	0.437495	0.0922151	0.634041	0.666511	0.215752	0.773885	0.217112	0.672775	0.645121	0.870338	0.981634	0.381608		0.0973708	0.19663	0.263685	0.538685	0.259037	0.6808	0.860973	0.769834	0.881204	0.559912	0.0390102	0.26516
	VL1	0.543318	0.677402	0.863796	0.264008	0.129024	0.500363	0.569409	0.815666	0.63606	0.384388	0.0589844	0.182634	0.0973708		0.620796	0.112161	0.538417	0.00594592	0.390942	0.263784	0.91701	0.0891017	0.0151815	0.00190456	0.763051
	IL -81	0.414969	0.385684	0.853996	0.209989	0.0192935	0.727565	0.483799	0.554053	0.380453	0.354778	0.438879	0.816387	0.19663	0.620796		0.888629	0.0273109	0.127612	0.772257	0.346646	0.60195	0.400129	0.261319	0.816379	0.667325
	H31	0.353431	0.173813	0.000613177	0.657636	0.0123567	0.021207	0.0144872	0.0112385	0.0350797	0.427455	0.975848	0.9213	0.263685	0.112161	0.888629		0.00383413	0.739428	4.1796e-07	0.0289367	0.228872	0.0958833	0.421861	0.0390857	0.137826
	cH31	0.285435	0.191372	0.781134	0.872393	0.904567	0.687009	0.999736	0.650215	0.61724	0.211625	0.143884	0.245276	0.538685	0.538417	0.0273109	0.00383413		0.123665	0.652427	0.165859	0.76702	0.194777	0.634325	0.407353	0.413484
	MPO1	0.872952	0.556166	0.851369	0.722659	0.00737377	0.186257	0.731642	0.000462223	0.878793	3.65194e-06	5.73062e-08	0.413084	0.259037	0.00594592	0.127612	0.739428	0.123665		0.98821	0.237388	0.720164	0.173437	0.0445606	0.000442616	0.00283444
	hNE1	0.655479	0.00786502	1.92243e-05	0.984573	0.00354522	0.00470903	0.00839059	0.0575565	0.0414759	0.895185	0.549074	0.663404	0.6808	0.390942	0.772257	4.1796e-07	0.652427	0.98821		0.47579	0.922846	0.355769	0.565916	0.000950908	0.0027804
	FLCκ	0.129466	0.671599	0.0877624	0.77625	0.2043	0.0284588	0.00141425	0.0820152	0.037157	0.506276	0.155726	0.326111	0.860973	0.263784	0.346646	0.0289367	0.165859	0.237388	0.47579		5.48963e-11	3.22653e-06	0.232825	0.628741	0.00125131
	FLCλ	0.146392	0.518914	0.0631246	0.685184	0.176441	0.0164769	0.00130108	0.439385	0.0617948	0.937091	0.426716	0.643886	0.769834	0.91701	0.60195	0.228872	0.76702	0.720164	0.922846	5.48963e-11		0.81983	0.314308	0.975174	0.0164679
	FLCκ/FLCλ	0.500301	0.792786	0.742866	0.744652	0.995159	0.388432	0.170208	0.178004	0.410532	0.627589	0.481876	0.340852	0.881204	0.0891017	0.400129	0.0958833	0.194777	0.173437	0.355769	3.22653e-06	0.81983		0.317199	0.690945	0.0973614
	MAPmin	0.258426	0.0136663	0.617367	0.281408	0.319146	0.391923	0.827772	0.392581	0.142055	0.590896	0.049108	0.0673363	0.559912	0.0151815	0.261319	0.421861	0.634325	0.0445606	0.565916	0.232825	0.314308	0.317199		0.0683071	0.230478
	PUUV-N-IgG1	0.400717	0.554668	0.0841167	0.770848	0.016841	0.722801	0.75358	0.340122	0.809397	0.476621	0.257998	0.00146531	0.0390102	0.00190456	0.816379	0.0390857	0.407353	0.000442616	0.000950908	0.628741	0.975174	0.690945	0.0683071		0.458945
	Sevscale	0.256887	0.416412	0.00227092	0.262126	0.514799	1.25091e-11	1.17684e-14	5.37893e-07	7.15081e-05	0.178466	3.98638e-05	0.308413	0.26516	0.763051	0.667325	0.137826	0.413484	0.00283444	0.0027804	0.00125131	0.0164679	0.0973614	0.230478	0.458945
Scaled dataset	Age		0.144784	0.0238995	0.692637	0.334691	0.0177217	0.00102081	0.851043	0.0236602	0.175583	0.0195689	0.516304	0.36401	0.676844	0.357999	0.599973	0.546664	0.593054	0.790284	0.0926462	0.0785	0.494664	0.98514	0.250902	0.546069
	sex	0.144784		0.233889	0.918964	0.828466	0.0222515	0.0374656	0.0548636	0.269333	0.00267277	0.608997	0.242012	0.230749	0.673412	0.271738	0.185543	0.398581	0.904366	0.299656	0.888495	0.794564	0.825611	0.171971	0.392715	0.284254
	Dt	0.0238995	0.233889		0.0751734	0.000453998	1.38576e-09	1.62863e-06	0.00413224	1.6581e-07	0.966716	0.380346	0.65013	0.345508	0.720613	0.805494	0.259843	0.620285	0.581399	0.0213418	0.0738263	0.0665949	0.455599	0.623192	0.545726	0.00159726
	Df	0.692637	0.918964	0.0751734		0.235124	0.851836	0.293229	1	0.5513	0.747214	0.431923	0.204175	0.101621	0.482108	0.124071	0.546658	0.816261	0.98251	0.867716	0.796203	0.59064	0.992947	0.0668312	0.560404	0.0724942
	FDBH	0.334691	0.828466	0.000453998	0.235124		0.00784003	0.000741033	0.350995	0.0198698	0.117485	0.365239	0.0791311	0.859627	0.219589	0.0238231	0.417209	0.933145	0.235013	0.266805	0.172106	0.0741343	0.793728	0.376235	0.281511	0.0239759
	eGFRmin	0.0177217	0.0222515	1.38576e-09	0.851836	0.00784003		6.21725e-15	0.0014499	0.000226324	0.568152	0.880558	0.203854	0.292102	0.536457	0.469485	0.0322949	0.717452	0.206304	0.0254657	0.0708224	0.046461	0.355636	0.110275	0.502634	0.000131935
	eGFR1	0.00102081	0.0374656	1.62863e-06	0.293229	0.000741033	6.21725e-15		0.022642	0.000131965	0.920706	0.74592	0.0250639	0.40983	0.624123	0.323369	0.00985001	0.966129	0.633657	0.093918	0.00548366	0.00427459	0.249205	0.162302	0.784489	2.59988e-07
	WBCmax	0.851043	0.0548636	0.00413224	1	0.350995	0.0014499	0.022642		0.146234	0.000216264	0.00803789	0.940628	0.199982	0.626919	0.47669	0.0723495	0.736594	0.0042714	0.0356555	0.204467	0.815853	0.225706	0.802113	0.243131	0.00131749
	HCTmin	0.0236602	0.269333	1.6581e-07	0.5513	0.0198698	0.000226324	0.000131965	0.146234		0.0853617	0.501943	0.578754	0.143943	0.424183	0.298187	0.200815	0.650866	0.923477	0.294709	0.00684271	0.0165457	0.217141	0.400163	0.48291	0.0122098
	HCTmax	0.175583	0.00267277	0.966716	0.747214	0.117485	0.568152	0.920706	0.000216264	0.0853617		0.000286755	0.393171	0.65218	0.327371	0.295889	0.0876931	0.314913	0.000199596	0.0170815	0.813866	0.681368	0.699778	0.918889	0.679946	0.0457011
	TCmin	0.0195689	0.608997	0.380346	0.431923	0.365239	0.880558	0.74592	0.00803789	0.501943	0.000286755		0.67841	0.762386	0.0999928	0.454255	0.101467	0.247881	2.95609e-05	0.000778233	0.180976	0.528477	0.345565	0.22512	0.871615	0.000386795
	CRPmax	0.516304	0.242012	0.65013	0.204175	0.0791311	0.203854	0.0250639	0.940628	0.578754	0.393171	0.67841		0.249067	0.372569	0.792291	0.525412	0.149322	0.489714	0.609211	0.307765	0.526098	0.501201	0.0109895	0.125938	0.241919
	NAb1	0.36401	0.230749	0.345508	0.101621	0.859627	0.292102	0.40983	0.199982	0.143943	0.65218	0.762386	0.249067		0.0634911	0.174441	0.0475906	0.468141	0.38	0.297721	0.801249	0.624675	0.923253	0.100096	0.00166281	0.107536
	VL1	0.676844	0.673412	0.720613	0.482108	0.219589	0.536457	0.624123	0.626919	0.424183	0.327371	0.0999928	0.372569	0.0634911		0.451262	0.121715	0.591957	0.00876964	0.497998	0.214798	0.841993	0.036625	0.0151203	0.00338645	0.719412
	IL- 81	0.357999	0.271738	0.805494	0.124071	0.0238231	0.469485	0.323369	0.47669	0.298187	0.295889	0.454255	0.792291	0.174441	0.451262		0.700469	0.0434102	0.152227	0.750173	0.380551	0.644434	0.443227	0.474347	0.798401	0.955725
	H31	0.599973	0.185543	0.259843	0.546658	0.417209	0.0322949	0.00985001	0.0723495	0.200815	0.0876931	0.101467	0.525412	0.0475906	0.121715	0.700469		0.00709248	0.0152827	0.400514	0.0268609	0.221982	0.100847	0.690568	0.0429497	0.0898412
	cH31	0.546664	0.398581	0.620285	0.816261	0.933145	0.717452	0.966129	0.736594	0.650866	0.314913	0.247881	0.149322	0.468141	0.591957	0.0434102	0.00709248		0.172596	0.598282	0.13935	0.626485	0.244395	0.637725	0.597637	0.697783
	MPO1	0.593054	0.904366	0.581399	0.98251	0.235013	0.206304	0.633657	0.0042714	0.923477	0.000199596	2.95609e-05	0.489714	0.38	0.00876964	0.152227	0.0152827	0.172596		0.00851293	0.377229	0.941888	0.125997	0.116281	0.0517039	0.102537
	hNE1	0.790284	0.299656	0.0213418	0.867716	0.266805	0.0254657	0.093918	0.0356555	0.294709	0.0170815	0.000778233	0.609211	0.297721	0.497998	0.750173	0.400514	0.598282	0.00851293		0.453344	0.921832	0.382165	0.870965	0.299204	0.00113641
	FLCκ	0.0926462	0.888495	0.0738263	0.796203	0.172106	0.0708224	0.00548366	0.204467	0.00684271	0.813866	0.180976	0.307765	0.801249	0.214798	0.380551	0.0268609	0.13935	0.377229	0.453344		3.96675e-09	1.42359e-06	0.430154	0.842101	0.00372907
	FLCλ	0.0785	0.794564	0.0665949	0.59064	0.0741343	0.046461	0.00427459	0.815853	0.0165457	0.681368	0.528477	0.526098	0.624675	0.841993	0.644434	0.221982	0.626485	0.941888	0.921832	3.96675e-09		0.94756	0.53462	0.831801	0.0335117
	FLCκ/FLCλ	0.494664	0.825611	0.455599	0.992947	0.793728	0.355636	0.249205	0.225706	0.217141	0.699778	0.345565	0.501201	0.923253	0.036625	0.443227	0.100847	0.244395	0.125997	0.382165	1.42359e-06	0.94756		0.547435	0.737273	0.116243
	MAPmin	0.98514	0.171971	0.623192	0.0668312	0.376235	0.110275	0.162302	0.802113	0.400163	0.918889	0.22512	0.0109895	0.100096	0.0151203	0.474347	0.690568	0.637725	0.116281	0.870965	0.430154	0.53462	0.547435		0.0086697	0.809983
	PUUV-N-IgG1	0.250902	0.392715	0.545726	0.560404	0.281511	0.502634	0.784489	0.243131	0.48291	0.679946	0.871615	0.125938	0.00166281	0.00338645	0.798401	0.0429497	0.597637	0.0517039	0.299204	0.842101	0.831801	0.737273	0.0086697		0.122928
	Sevscale	0.546069	0.284254	0.00159726	0.0724942	0.0239759	0.000131935	2.59988e-07	0.00131749	0.0122098	0.0457011	0.000386795	0.241919	0.107536	0.719412	0.955725	0.0898412	0.697783	0.102537	0.00113641	0.00372907	0.0335117	0.116243	0.809983	0.122928
