# Supplementary material for: Neutralizing Antibody Titers in Hospitalized Patients with Acute Puumala Orthohantavirus Infection Do Not Associate with Disease Severity
Source: Viruses. 2022 Apr 26;14(5):901. doi: 10.3390/v14050901 (PMC9143849; doi:10.3390/v14050901)
Supplement: Supplementary file 1 [file viruses-14-00901-s001.zip › Tables 1 to 5_Tests08042022.xlsx]

## Sheet: TableS1
(A) Scaled Data Descriptive Statistics
		Age	sex	FDBH	Df	Dt	WBCmax	HCTmin	TCmin	CRPmax	Nab	VL	IL8	H3	cH3	MPO	FLCk/FLCλ	MAPmin	SEVscore	PUUV-N-IgG	hNE	FLCk	FLCλ	Htmax	eGFRmin	eGFR
N	Valid	49	49	49	49	49	49	49	49	49	49	49	49	49	49	49	49	49	49	49	49	49	49	49	49	49
	Missing	0	0	0	0	0	0	0	0	0	0	0	0	0	0	0	0	0	0	0	0	0	0	0	0	0
Normal range		NA	NA	NA	NA	NA	11 x 109/L	0.36-0.41	150x103/μL	95.2nmol/L	NA	NA	≤0.062ng/mL	0.2-2.7ng/ml	866-1887ng/dL	≤285ng/mL	0.26-1.65	≥60mmHg	NA	NA	74-413ng/ml	3.3-19.4mg/L	5.71-26.3mg/L	0.45-0.49	≥60ml/min/1.73m2	≥60ml/min/1.73m2
Mean		42.7429		4.57143	8.12245	9.63265	11.3939	0.354286	59.7143	97.5837	1020.41	84.9539	0.282653	5.70449	336.057	157.574	1.16113	83.742	3.38776	0.567551	115.363	34.1894	29.562	0.444082	49.8776	67.5306
Median		40.8	0	4	8	9	10.3	0.36	53	91.6	640	26.81	0.13	4.79	325.73	131.59	1.03805	83.33	3	0.17	98.71	24.44	24.26	0.44	38	73
Mode		27.50a	0	4	8	8	8.8	0.36	35a	91.6	640	0	.020a	4.72	214.690a	126.490a	.35a	92	2	.010a	57.280a	87.02	24.04	0.44	5.00a	7.00a
Range		51.1		7	11	14	18.4	0.19	103	250.9	5040	717.5	1.45	20.07	379.89	286.13	2.19101	52	7	3.73	419.27	77.72	62.54	0.26	120	120
Minimum		22.4	Male = 0	2	4	4	5.6	0.25	15	15.9	80	0	0	1.16	214.69	46.04	0.354192	51.33	0	0	11.84	9.3	8.8	0.33	3	7
Maximum		73.5	Female = 1	9	15	18	24	0.44	118	266.8	5120	717.5	1.45	21.23	594.58	332.17	2.5452	103.33	7	3.73	431.11	87.02	71.34	0.59	123	127
a. Multiple modes exist. The smallest value is shown
(B) Basic Data Descriptive Statistics
		Age	sex	FDBH	Df	Dt	WBCmax	HCTmin	TCmin	CRPmax	Nab	VL	IL8	H3	cH3	MPO	FLCk/FLCλ	MAPmin	SEVscore	PUUV-N-IgG	hNE	FLCk	FLCλ	Htmax	eGFRmin	eGFR
N	Valid	116	116	116	114	114	115	115	114	115	116	55	52	93	52	85	55	115	116	99	83	55	55	114	116	110
	Missing	0	0	0	2	2	1	1	2	1	0	61	64	23	64	31	61	1	0	17	33	61	61	2	0	6
Mean		44.2098		4.41379	8.16667	10.6754	11.48	0.355391	68.7982	92.4261	1082.41	77.6185	0.271346	8.31742	335.833	135.51	1.16485	84.664	3.0431	1.01453	148.71	34.0407	29.3131	0.441842	49.3103	65.2273
Median		41.1	0	4	8	10	10	0.36	61	80.7	640	23.88	0.13	6.75	322.805	117.39	1.05682	84.67	3	1.1065	131.8	24.44	24.26	0.44	41	72
Mode		27.50a	0	4	8	8	8.800a	0.36	50	91.6	640	0	.020a	4.72	214.690a	126.490a	.35a	92.00a	2	.010a	57.280a	87.02	24.04	0.44	7	7
Range		55.3		14	15	17	27.3	0.19	229	253.3	5080	717.5	1.45	28.59	379.89	286.13	2.19101	71.34	8	3.73	517.53	77.72	62.54	0.26	124	124
Minimum		21.5	Male = 0	1	3	4	3.9	0.25	9	15.9	40	0	0	1.16	214.69	46.04	0.354192	49.33	0	0	11.84	9.3	8.8	0.33	3	4
Maximum		76.8	Female = 1	15	18	21	31.2	0.44	238	269.2	5120	717.5	1.45	29.75	594.58	332.17	2.5452	120.67	8	3.73	529.37	87.02	71.34	0.59	127	128
a. Multiple modes exist. The smallest value is shown

## Sheet: Table S2Spearman corrrelations
	Variable	Age	sex	D(t)	D(f)	FDBH	eGFR(min)	eGFR	WBC(max)	HCT(min)	HCT(max)	TC(min)	CRP(max)	NAb	VL	IL -8	H3	cH3	MPO	hNE	FLCκ	FLCλ	FLCκ/FLCλ	MAP(min)	PUUV-N-IgG	Sev(scale)
Basic dataset	Age		0.0188021	0.401793	0.0956341	0.165269	-0.297429	-0.394526	-0.0199903	-0.356664	-0.213395	0.16056	0.175957	-0.0727823	0.0837354	-0.115473	0.097312	0.15095	-0.0176039	0.0496962	0.206979	0.198445	0.0928198	-0.106246	-0.0853875	0.10612
	sex	0.0188021		-0.082176	0.0149439	-0.0801376	0.19704	0.11474	-0.205238	-0.256538	-0.209091	-0.13438	0.0245035	0.157068	0.0573663	0.122826	-0.142237	0.184105	0.0647281	-0.289838	-0.0584598	-0.0888429	0.0362425	-0.229379	-0.060085	-0.0761689
	D(t)	0.401793	-0.082176		0.388205	0.52321	-0.624	-0.537355	0.324153	-0.532814	-0.0248007	-0.0465631	0.0638766	0.0450598	0.0236714	0.0261506	0.350545	-0.0394742	-0.0207527	0.453031	0.232389	0.252299	0.0452525	-0.0474986	0.175377	0.283121
	D(f)	0.0956341	0.0149439	0.388205		0.265458	-0.02593	0.0536686	0.0184953	-0.132636	0.0069407	0.0134085	0.269303	-0.0407941	0.15324	-0.176767	0.0468194	-0.022826	0.0392975	-0.0021686	-0.0392086	-0.0559053	-0.0449271	-0.102202	-0.0297981	-0.105898
	FDBH	0.165269	-0.0801376	0.52321	0.265458		-0.265298	-0.388577	-0.0191895	-0.111262	-0.193239	0.293105	-0.261059	0.11683	-0.207213	-0.323557	0.259885	-0.0170393	-0.290378	0.31848	0.173852	0.184947	0.000837375	0.0945571	0.240965	0.0616288
	eGFR(min)	-0.297429	0.19704	-0.624	-0.02593	-0.265298		0.869883	-0.504209	0.495327	-0.0255129	0.0281499	0.0311349	-0.0269619	0.0928065	0.049483	-0.238706	0.0572197	-0.144749	-0.307341	-0.295575	-0.322099	-0.118608	-0.0805854	-0.0360973	-0.576649
	eGFR	-0.394526	0.11474	-0.537355	0.0536686	-0.388577	0.869883		-0.335905	0.499567	0.0943345	-0.0252213	0.106677	-0.11862	0.0799282	0.101332	-0.259854	4.80377e-05	-0.0386918	-0.298396	-0.42737	-0.430268	-0.191211	-0.0210792	-0.0329895	-0.652207
	WBC(max)	-0.0199903	-0.205238	0.324153	0.0184953	-0.0191895	-0.504209	-0.335905		-0.225096	0.410049	-0.342372	0.0323127	-0.0398029	0.0324755	0.0848072	0.261825	-0.0643839	0.373728	0.210591	0.238813	0.107432	0.186042	-0.0808328	0.0973811	0.447348
	HCT(min)	-0.356664	-0.256538	-0.532814	-0.132636	-0.111262	0.495327	0.499567	-0.225096		0.263957	0.178197	-0.2511	-0.0434004	0.0658676	0.125437	-0.218835	0.0709422	-0.016891	-0.225692	-0.284371	-0.255908	-0.114297	0.13837	0.0246782	-0.361653
	HCT(max)	-0.213395	-0.209091	-0.0248007	0.0069407	-0.193239	-0.0255129	0.0943345	0.410049	0.263957		-0.480695	-0.0824022	-0.0154572	0.120762	0.132285	0.0832709	0.176144	0.480909	0.0148688	0.0924156	0.0109975	0.0675214	-0.0511024	0.0731181	0.126906
	TC(min)	0.16056	-0.13438	-0.0465631	0.0134085	0.293105	0.0281499	-0.0252213	-0.342372	0.178197	-0.480695		-0.201681	0.00218011	-0.258627	-0.110807	-0.00318243	-0.205496	-0.550667	-0.0675457	-0.195888	-0.110414	-0.0977633	0.185554	0.115965	-0.374783
	CRP(max)	0.175957	0.0245035	0.0638766	0.269303	-0.261059	0.0311349	0.106677	0.0323127	-0.2511	-0.0824022	-0.201681		-0.0823492	0.184109	-0.0333311	-0.0103848	-0.16402	0.0904756	-0.0487821	-0.136193	-0.0643477	-0.132139	-0.171958	-0.317108	0.095809
	NAb	-0.0727823	0.157068	0.0450598	-0.0407941	0.11683	-0.0269619	-0.11862	-0.0398029	-0.0434004	-0.0154572	0.00218011	-0.0823492		-0.225818	0.181983	-0.117087	-0.0872152	-0.123783	-0.0458251	0.0241669	0.0403641	-0.0206224	0.0549214	0.207816	0.104305
	VL	0.0837354	0.0573663	0.0236714	0.15324	-0.207213	0.0928065	0.0799282	0.0324755	0.0658676	0.120762	-0.258627	0.184109	-0.225818		-0.070228	0.22293	0.0872725	0.372997	0.120283	0.153311	-0.0143799	0.231441	-0.325887	-0.409521	-0.0415887
	IL -8	-0.115473	0.122826	0.0261506	-0.176767	-0.323557	0.049483	0.101332	0.0848072	0.125437	0.132285	-0.110807	-0.0333311	0.181983	-0.070228		-0.020106	0.3091	0.214029	0.0411184	0.133164	0.074033	0.11916	-0.158638	-0.0329943	0.0610337
	H3	0.097312	-0.142237	0.350545	0.0468194	0.259885	-0.238706	-0.259854	0.261825	-0.218835	0.0832709	-0.00318243	-0.0103848	-0.117087	0.22293	-0.020106		0.394186	-0.0370582	0.530424	0.303117	0.169776	0.233387	-0.084747	0.224256	0.155042
	cH3	0.15095	0.184105	-0.0394742	-0.022826	-0.0170393	0.0572197	4.80377e-05	-0.0643839	0.0709422	0.176144	-0.205496	-0.16402	-0.0872152	0.0872725	0.3091	0.394186		0.216222	0.0639488	0.195043	0.0420909	0.182726	-0.0675266	-0.117356	0.115839
	MPO	-0.0176039	0.0647281	-0.0207527	0.0392975	-0.290378	-0.144749	-0.0386918	0.373728	-0.016891	0.480909	-0.550667	0.0904756	-0.123783	0.372997	0.214029	-0.0370582	0.216222		0.00173547	0.165117	0.050378	0.189802	-0.219781	-0.385991	0.319964
	hNE	0.0496962	-0.289838	0.453031	-0.0021686	0.31848	-0.307341	-0.298396	0.210591	-0.225692	0.0148688	-0.0675457	-0.0487821	-0.0458251	0.120283	0.0411184	0.530424	0.0639488	0.00173547		0.100091	0.0136277	0.129398	-0.0643179	0.37156	0.324304
	FLCκ	0.206979	-0.0584598	0.232389	-0.0392086	0.173852	-0.295575	-0.42737	0.238813	-0.284371	0.0924156	-0.195888	-0.136193	0.0241669	0.153311	0.133164	0.303117	0.195043	0.165117	0.100091		0.747564	0.58152	-0.16355	0.0666534	0.424121
	FLCλ	0.198445	-0.0888429	0.252299	-0.0559053	0.184947	-0.322099	-0.430268	0.107432	-0.255908	0.0109975	-0.110414	-0.0643477	0.0403641	-0.0143799	0.074033	0.169776	0.0420909	0.050378	0.0136277	0.747564		-0.0314259	-0.138201	0.00429479	0.322124
	FLCκ/FLCλ	0.0928198	0.0362425	0.0452525	-0.0449271	0.000837375	-0.118608	-0.191211	0.186042	-0.114297	0.0675214	-0.0977633	-0.132139	-0.0206224	0.231441	0.11916	0.233387	0.182726	0.189802	0.129398	0.58152	-0.0314259		-0.137386	0.0548277	0.225824
	MAP(min)	-0.106246	-0.229379	-0.0474986	-0.102202	0.0945571	-0.0805854	-0.0210792	-0.0808328	0.13837	-0.0511024	0.185554	-0.171958	0.0549214	-0.325887	-0.158638	-0.084747	-0.0675266	-0.219781	-0.0643179	-0.16355	-0.138201	-0.137386		0.183985	-0.112694
	PUUV-N-IgG	-0.0853875	-0.060085	0.175377	-0.0297981	0.240965	-0.0360973	-0.0329895	0.0973811	0.0246782	0.0731181	0.115965	-0.317108	0.207816	-0.409521	-0.0329943	0.224256	-0.117356	-0.385991	0.37156	0.0666534	0.00429479	0.0548277	0.183985		-0.0752819
	Sev(scale)	0.10612	-0.0761689	0.283121	-0.105898	0.0616288	-0.576649	-0.652207	0.447348	-0.361653	0.126906	-0.374783	0.095809	0.104305	-0.0415887	0.0610337	0.155042	0.115839	0.319964	0.324304	0.424121	0.322124	0.225824	-0.112694	-0.0752819
Scaled dataset	Age		-0.21141	0.322333	-0.0579161	0.140762	-0.337476	-0.455005	-0.0275325	-0.322854	-0.196678	0.332534	-0.0949635	-0.132527	0.0610598	-0.134181	0.0767916	0.0882188	-0.0782478	-0.0389836	0.242887	0.253769	0.0998928	-0.00273133	-0.167181	0.0883492
	sex	-0.21141		-0.17324	-0.0149184	-0.031765	0.326015	0.298136	-0.27605	-0.160923	-0.419832	0.0749031	-0.170311	0.174391	0.0617464	0.160128	-0.19232	0.123316	-0.0176175	-0.151217	-0.0205585	-0.0381703	0.0323021	-0.198303	0.124845	-0.156062
	D(t)	0.322333	-0.17324		0.25655	0.481967	-0.738533	-0.624432	0.402598	-0.667092	0.00611889	-0.128112	-0.0664409	0.137673	-0.0524092	-0.0360979	0.164108	-0.0725578	0.0807182	0.328148	0.257704	0.264199	0.109085	-0.0719568	0.0884244	0.439107
	D(f)	-0.0579161	-0.0149184	0.25655		0.17279	-0.0273843	0.153219	0	-0.0872049	-0.0472389	0.114865	0.184594	-0.236638	0.102804	-0.222681	0.08822	-0.0340635	0.00321468	-0.0244212	-0.037859	-0.0787576	0.00129637	-0.263979	-0.085226	-0.258861
	FDBH	0.140762	-0.031765	0.481967	0.17279		-0.375522	-0.465928	0.13613	-0.331766	-0.226561	0.13219	-0.253252	0.0259293	-0.178571	-0.322499	0.118547	-0.0123012	-0.172831	0.161764	0.198242	0.257439	-0.0383289	0.129212	0.156943	0.322167
	eGFR(min)	-0.337476	0.326015	-0.738533	-0.0273843	-0.375522		0.853846	-0.44261	0.503484	-0.0835535	0.0220322	0.184723	-0.153573	0.0904654	0.105771	-0.306334	0.0530278	-0.183744	-0.319025	-0.260338	-0.285867	-0.134836	-0.231003	-0.0980647	-0.519236
	eGFR	-0.455005	0.298136	-0.624432	0.153219	-0.465928	0.853846		-0.325123	0.51923	0.0145967	0.047489	0.319857	-0.120421	0.0717645	0.144061	-0.365312	-0.00622703	-0.0698025	-0.241973	-0.390907	-0.40122	-0.167773	-0.202778	-0.0400868	-0.659204
	WBC(max)	-0.0275325	-0.27605	0.402598	0	0.13613	-0.44261	-0.325123		-0.210667	0.504842	-0.374422	0.0109217	0.186288	0.0711877	0.104073	0.258988	-0.0492958	0.40125	0.300893	0.184477	0.0341405	0.176262	-0.0367382	0.169913	0.446039
	HCT(min)	-0.322854	-0.160923	-0.667092	-0.0872049	-0.331766	0.503484	0.51923	-0.210667		0.248314	0.0982227	0.081282	-0.211843	0.116793	0.151672	-0.185949	0.0662915	-0.0140851	-0.152755	-0.381463	-0.340856	-0.179507	0.122906	-0.102617	-0.355405
	HCT(max)	-0.196678	-0.419832	0.00611889	-0.0472389	-0.226561	-0.0835535	0.0145967	0.504842	0.248314		-0.496327	0.124725	-0.0660249	0.142887	0.152387	0.246539	0.146573	0.507222	0.339291	0.0345156	-0.0601565	0.0565031	-0.0149323	-0.0604402	0.286825
	TC(min)	0.332534	0.0749031	-0.128112	0.114865	0.13219	0.0220322	0.047489	-0.374422	0.0982227	-0.496327		-0.0607468	0.0443155	-0.237739	-0.109409	-0.236741	-0.168236	-0.559225	-0.464281	-0.194297	-0.0922362	-0.137657	0.176481	-0.0236952	-0.487046
	CRP(max)	-0.0949635	-0.170311	-0.0664409	0.184594	-0.253252	0.184723	0.319857	0.0109217	0.081282	0.124725	-0.0607468		-0.167821	0.130199	-0.038602	-0.09292	-0.209103	0.101036	0.0748584	-0.14873	-0.0927669	-0.0983924	-0.360299	-0.22161	-0.170344
	NAb	-0.132527	0.174391	0.137673	-0.236638	0.0259293	-0.153573	-0.120421	0.186288	-0.211843	-0.0660249	0.0443155	-0.167821		-0.267161	0.19719	-0.284468	-0.10609	-0.128205	0.151817	0.0369019	0.0716505	-0.0141264	0.237669	0.437641	0.232748
	VL	0.0610598	0.0617464	-0.0524092	0.102804	-0.178571	0.0904654	0.0717645	0.0711877	0.116793	0.142887	-0.237739	0.130199	-0.267161		-0.110131	0.22405	0.0784795	0.370549	0.0991264	0.180411	-0.0292262	0.299402	-0.345237	-0.410582	-0.052644
	IL -8	-0.134181	0.160128	-0.0360979	-0.222681	-0.322499	0.105771	0.144061	0.104073	0.151672	0.152387	-0.109409	-0.038602	0.19719	-0.110131		-0.0563668	0.289792	0.207654	-0.0466672	0.128058	0.0675993	0.112084	-0.104623	-0.0374419	0.00814125
	H3	0.0767916	-0.19232	0.164108	0.08822	0.118547	-0.306334	-0.365312	0.258988	-0.185949	0.246539	-0.236741	-0.09292	-0.284468	0.22405	-0.0563668		0.379908	0.34472	0.122816	0.316219	0.177662	0.23716	-0.0583265	-0.290403	0.244936
	cH3	0.0882188	0.123316	-0.0725578	-0.0340635	-0.0123012	0.0530278	-0.00622703	-0.0492958	0.0662915	0.146573	-0.168236	-0.209103	-0.10609	0.0784795	0.289792	0.379908		0.19802	0.0771468	0.214244	0.0712773	0.169465	-0.068969	-0.0772824	0.0568973
	MPO	-0.0782478	-0.0176175	0.0807182	0.00321468	-0.172831	-0.183744	-0.0698025	0.40125	-0.0140851	0.507222	-0.559225	0.101036	-0.128205	0.370549	0.207654	0.34472	0.19802		0.371875	0.128946	-0.0106896	0.221576	-0.227288	-0.279589	0.236024
	hNE	-0.0389836	-0.151217	0.328148	-0.0244212	0.161764	-0.319025	-0.241973	0.300893	-0.152755	0.339291	-0.464281	0.0748584	0.151817	0.0991264	-0.0466672	0.122816	0.0771468	0.371875		0.109628	0.0143889	0.127628	-0.0238162	0.151357	0.451264
	FLCκ	0.242887	-0.0205585	0.257704	-0.037859	0.198242	-0.260338	-0.390907	0.184477	-0.381463	0.0345156	-0.194297	-0.14873	0.0369019	0.180411	0.128058	0.316219	0.214244	0.128946	0.109628		0.724559	0.627134	-0.115304	0.029206	0.40674
	FLCλ	0.253769	-0.0381703	0.264199	-0.0787576	0.257439	-0.285867	-0.40122	0.0341405	-0.340856	-0.0601565	-0.0922362	-0.0927669	0.0716505	-0.0292262	0.0675993	0.177662	0.0712773	-0.0106896	0.0143889	0.724559		-0.00964458	-0.090872	-0.0311383	0.304312
	FLCκ/FLCλ	0.0998928	0.0323021	0.109085	0.00129637	-0.0383289	-0.134836	-0.167773	0.176262	-0.179507	0.0565031	-0.137657	-0.0983924	-0.0141264	0.299402	0.112084	0.23716	0.169465	0.221576	0.127628	0.627134	-0.00964458		-0.0880498	0.049164	0.227311
	MAP(min)	-0.00273133	-0.198303	-0.0719568	-0.263979	0.129212	-0.231003	-0.202778	-0.0367382	0.122906	-0.0149323	0.176481	-0.360299	0.237669	-0.345237	-0.104623	-0.0583265	-0.068969	-0.227288	-0.0238162	-0.115304	-0.090872	-0.0880498		0.371061	0.0352491
	PUUV-N-IgG	-0.167181	0.124845	0.0884244	-0.085226	0.156943	-0.0980647	-0.0400868	0.169913	-0.102617	-0.0604402	-0.0236952	-0.22161	0.437641	-0.410582	-0.0374419	-0.290403	-0.0772824	-0.279589	0.151357	0.029206	-0.0311383	0.049164	0.371061		0.223343
	Sev(scale)	0.0883492	-0.156062	0.439107	-0.258861	0.322167	-0.519236	-0.659204	0.446039	-0.355405	0.286825	-0.487046	-0.170344	0.232748	-0.052644	0.00814125	0.244936	0.0568973	0.236024	0.451264	0.40674	0.304312	0.227311	0.0352491	0.223343

## Sheet: TableS3Spearman cor p-value
	Variable	Age	sex	D(t)	D(f)	FDBH	eGFR(min)	eGFR	WBC(max)	HCT(min)	HCT(max)	TC(min)	CRP(max)	NAb	VL	IL -8	H3	cH3	MPO	hNE	FLCκ	FLCλ	FLCκ/FLCλ	MAP(min)	PUUV-N-IgG	Sev(scale)
Basic dataset	Age		0.841223	9.38424e-06	0.311461	0.0788748	0.00118518	2.00009e-05	0.832067	9.1348e-05	0.0226282	0.0879141	0.0599695	0.437495	0.543318	0.414969	0.353431	0.285435	0.872952	0.655479	0.129466	0.146392	0.500301	0.258426	0.400717	0.256887
	sex	0.841223		0.384737	0.874609	0.396678	0.0340031	0.232635	0.0277809	0.00564903	0.0255742	0.154027	0.794911	0.0922151	0.677402	0.385684	0.173813	0.191372	0.556166	0.00786502	0.671599	0.518914	0.792786	0.0136663	0.554668	0.416412
	D(t)	9.38424e-06	0.384737		1.97383e-05	2.33863e-09	1.19904e-13	2.02187e-09	0.000460827	1.24129e-09	0.795202	0.625894	0.501485	0.634041	0.863796	0.853996	0.000613177	0.781134	0.851369	1.92243e-05	0.0877624	0.0631246	0.742866	0.617367	0.0841167	0.00227092
	D(f)	0.311461	0.874609	1.97383e-05		0.00431068	0.784199	0.581189	0.845833	0.161375	0.9421	0.88841	0.00392173	0.666511	0.264008	0.209989	0.657636	0.872393	0.722659	0.984573	0.77625	0.685184	0.744652	0.281408	0.770848	0.262126
	FDBH	0.0788748	0.396678	2.33863e-09	0.00431068		0.00433507	3.24226e-05	0.840121	0.240705	0.041212	0.00171084	0.00522475	0.215752	0.129024	0.0192935	0.0123567	0.904567	0.00737377	0.00354522	0.2043	0.176441	0.995159	0.319146	0.016841	0.514799
	eGFR(min)	0.00118518	0.0340031	1.19904e-13	0.784199	0.00433507		0	9.19724e-09	1.82508e-08	0.787587	0.766233	0.74116	0.773885	0.500363	0.727565	0.021207	0.687009	0.186257	0.00470903	0.0284588	0.0164769	0.388432	0.391923	0.722801	1.25091e-11
	eGFR	2.00009e-05	0.232635	2.02187e-09	0.581189	3.24226e-05	0		0.000355811	3.20308e-08	0.329211	0.794614	0.26957	0.217112	0.569409	0.483799	0.0144872	0.999736	0.731642	0.00839059	0.00141425	0.00130108	0.170208	0.827772	0.75358	1.17684e-14
	WBC(max)	0.832067	0.0277809	0.000460827	0.845833	0.840121	9.19724e-09	0.000355811		0.0155786	5.87702e-06	0.000192561	0.731735	0.672775	0.815666	0.554053	0.0112385	0.650215	0.000462223	0.0575565	0.0820152	0.439385	0.178004	0.392581	0.340122	5.37893e-07
	HCT(min)	9.1348e-05	0.00564903	1.24129e-09	0.161375	0.240705	1.82508e-08	3.20308e-08	0.0155786		0.00454339	0.0578459	0.00679266	0.645121	0.63606	0.380453	0.0350797	0.61724	0.878793	0.0414759	0.037157	0.0617948	0.410532	0.142055	0.809397	7.15081e-05
	HCT(max)	0.0226282	0.0255742	0.795202	0.9421	0.041212	0.787587	0.329211	5.87702e-06	0.00454339		6.19928e-08	0.383425	0.870338	0.384388	0.354778	0.427455	0.211625	3.65194e-06	0.895185	0.506276	0.937091	0.627589	0.590896	0.476621	0.178466
	TC(min)	0.0879141	0.154027	0.625894	0.88841	0.00171084	0.766233	0.794614	0.000192561	0.0578459	6.19928e-08		0.0314131	0.981634	0.0589844	0.438879	0.975848	0.143884	5.73062e-08	0.549074	0.155726	0.426716	0.481876	0.049108	0.257998	3.98638e-05
	CRP(max)	0.0599695	0.794911	0.501485	0.00392173	0.00522475	0.74116	0.26957	0.731735	0.00679266	0.383425	0.0314131		0.381608	0.182634	0.816387	0.9213	0.245276	0.413084	0.663404	0.326111	0.643886	0.340852	0.0673363	0.00146531	0.308413
	NAb	0.437495	0.0922151	0.634041	0.666511	0.215752	0.773885	0.217112	0.672775	0.645121	0.870338	0.981634	0.381608		0.0973708	0.19663	0.263685	0.538685	0.259037	0.6808	0.860973	0.769834	0.881204	0.559912	0.0390102	0.26516
	VL	0.543318	0.677402	0.863796	0.264008	0.129024	0.500363	0.569409	0.815666	0.63606	0.384388	0.0589844	0.182634	0.0973708		0.620796	0.112161	0.538417	0.00594592	0.390942	0.263784	0.91701	0.0891017	0.0151815	0.00190456	0.763051
	IL -8	0.414969	0.385684	0.853996	0.209989	0.0192935	0.727565	0.483799	0.554053	0.380453	0.354778	0.438879	0.816387	0.19663	0.620796		0.888629	0.0273109	0.127612	0.772257	0.346646	0.60195	0.400129	0.261319	0.816379	0.667325
	H3	0.353431	0.173813	0.000613177	0.657636	0.0123567	0.021207	0.0144872	0.0112385	0.0350797	0.427455	0.975848	0.9213	0.263685	0.112161	0.888629		0.00383413	0.739428	4.1796e-07	0.0289367	0.228872	0.0958833	0.421861	0.0390857	0.137826
	cH3	0.285435	0.191372	0.781134	0.872393	0.904567	0.687009	0.999736	0.650215	0.61724	0.211625	0.143884	0.245276	0.538685	0.538417	0.0273109	0.00383413		0.123665	0.652427	0.165859	0.76702	0.194777	0.634325	0.407353	0.413484
	MPO	0.872952	0.556166	0.851369	0.722659	0.00737377	0.186257	0.731642	0.000462223	0.878793	3.65194e-06	5.73062e-08	0.413084	0.259037	0.00594592	0.127612	0.739428	0.123665		0.98821	0.237388	0.720164	0.173437	0.0445606	0.000442616	0.00283444
	hNE	0.655479	0.00786502	1.92243e-05	0.984573	0.00354522	0.00470903	0.00839059	0.0575565	0.0414759	0.895185	0.549074	0.663404	0.6808	0.390942	0.772257	4.1796e-07	0.652427	0.98821		0.47579	0.922846	0.355769	0.565916	0.000950908	0.0027804
	FLCκ	0.129466	0.671599	0.0877624	0.77625	0.2043	0.0284588	0.00141425	0.0820152	0.037157	0.506276	0.155726	0.326111	0.860973	0.263784	0.346646	0.0289367	0.165859	0.237388	0.47579		5.48963e-11	3.22653e-06	0.232825	0.628741	0.00125131
	FLCλ	0.146392	0.518914	0.0631246	0.685184	0.176441	0.0164769	0.00130108	0.439385	0.0617948	0.937091	0.426716	0.643886	0.769834	0.91701	0.60195	0.228872	0.76702	0.720164	0.922846	5.48963e-11		0.81983	0.314308	0.975174	0.0164679
	FLCκ/FLCλ	0.500301	0.792786	0.742866	0.744652	0.995159	0.388432	0.170208	0.178004	0.410532	0.627589	0.481876	0.340852	0.881204	0.0891017	0.400129	0.0958833	0.194777	0.173437	0.355769	3.22653e-06	0.81983		0.317199	0.690945	0.0973614
	MAP(min)	0.258426	0.0136663	0.617367	0.281408	0.319146	0.391923	0.827772	0.392581	0.142055	0.590896	0.049108	0.0673363	0.559912	0.0151815	0.261319	0.421861	0.634325	0.0445606	0.565916	0.232825	0.314308	0.317199		0.0683071	0.230478
	PUUV-N-IgG	0.400717	0.554668	0.0841167	0.770848	0.016841	0.722801	0.75358	0.340122	0.809397	0.476621	0.257998	0.00146531	0.0390102	0.00190456	0.816379	0.0390857	0.407353	0.000442616	0.000950908	0.628741	0.975174	0.690945	0.0683071		0.458945
	Sev(scale)	0.256887	0.416412	0.00227092	0.262126	0.514799	1.25091e-11	1.17684e-14	5.37893e-07	7.15081e-05	0.178466	3.98638e-05	0.308413	0.26516	0.763051	0.667325	0.137826	0.413484	0.00283444	0.0027804	0.00125131	0.0164679	0.0973614	0.230478	0.458945
Scaled dataset	Age		0.144784	0.0238995	0.692637	0.334691	0.0177217	0.00102081	0.851043	0.0236602	0.175583	0.0195689	0.516304	0.36401	0.676844	0.357999	0.599973	0.546664	0.593054	0.790284	0.0926462	0.0785	0.494664	0.98514	0.250902	0.546069
	sex	0.144784		0.233889	0.918964	0.828466	0.0222515	0.0374656	0.0548636	0.269333	0.00267277	0.608997	0.242012	0.230749	0.673412	0.271738	0.185543	0.398581	0.904366	0.299656	0.888495	0.794564	0.825611	0.171971	0.392715	0.284254
	D(t)	0.0238995	0.233889		0.0751734	0.000453998	1.38576e-09	1.62863e-06	0.00413224	1.6581e-07	0.966716	0.380346	0.65013	0.345508	0.720613	0.805494	0.259843	0.620285	0.581399	0.0213418	0.0738263	0.0665949	0.455599	0.623192	0.545726	0.00159726
	D(f)	0.692637	0.918964	0.0751734		0.235124	0.851836	0.293229	1	0.5513	0.747214	0.431923	0.204175	0.101621	0.482108	0.124071	0.546658	0.816261	0.98251	0.867716	0.796203	0.59064	0.992947	0.0668312	0.560404	0.0724942
	FDBH	0.334691	0.828466	0.000453998	0.235124		0.00784003	0.000741033	0.350995	0.0198698	0.117485	0.365239	0.0791311	0.859627	0.219589	0.0238231	0.417209	0.933145	0.235013	0.266805	0.172106	0.0741343	0.793728	0.376235	0.281511	0.0239759
	eGFR(min)	0.0177217	0.0222515	1.38576e-09	0.851836	0.00784003		6.21725e-15	0.0014499	0.000226324	0.568152	0.880558	0.203854	0.292102	0.536457	0.469485	0.0322949	0.717452	0.206304	0.0254657	0.0708224	0.046461	0.355636	0.110275	0.502634	0.000131935
	eGFR	0.00102081	0.0374656	1.62863e-06	0.293229	0.000741033	6.21725e-15		0.022642	0.000131965	0.920706	0.74592	0.0250639	0.40983	0.624123	0.323369	0.00985001	0.966129	0.633657	0.093918	0.00548366	0.00427459	0.249205	0.162302	0.784489	2.59988e-07
	WBC(max)	0.851043	0.0548636	0.00413224	1	0.350995	0.0014499	0.022642		0.146234	0.000216264	0.00803789	0.940628	0.199982	0.626919	0.47669	0.0723495	0.736594	0.0042714	0.0356555	0.204467	0.815853	0.225706	0.802113	0.243131	0.00131749
	HCT(min)	0.0236602	0.269333	1.6581e-07	0.5513	0.0198698	0.000226324	0.000131965	0.146234		0.0853617	0.501943	0.578754	0.143943	0.424183	0.298187	0.200815	0.650866	0.923477	0.294709	0.00684271	0.0165457	0.217141	0.400163	0.48291	0.0122098
	HCT(max)	0.175583	0.00267277	0.966716	0.747214	0.117485	0.568152	0.920706	0.000216264	0.0853617		0.000286755	0.393171	0.65218	0.327371	0.295889	0.0876931	0.314913	0.000199596	0.0170815	0.813866	0.681368	0.699778	0.918889	0.679946	0.0457011
	TC(min)	0.0195689	0.608997	0.380346	0.431923	0.365239	0.880558	0.74592	0.00803789	0.501943	0.000286755		0.67841	0.762386	0.0999928	0.454255	0.101467	0.247881	2.95609e-05	0.000778233	0.180976	0.528477	0.345565	0.22512	0.871615	0.000386795
	CRP(max)	0.516304	0.242012	0.65013	0.204175	0.0791311	0.203854	0.0250639	0.940628	0.578754	0.393171	0.67841		0.249067	0.372569	0.792291	0.525412	0.149322	0.489714	0.609211	0.307765	0.526098	0.501201	0.0109895	0.125938	0.241919
	NAb	0.36401	0.230749	0.345508	0.101621	0.859627	0.292102	0.40983	0.199982	0.143943	0.65218	0.762386	0.249067		0.0634911	0.174441	0.0475906	0.468141	0.38	0.297721	0.801249	0.624675	0.923253	0.100096	0.00166281	0.107536
	VL	0.676844	0.673412	0.720613	0.482108	0.219589	0.536457	0.624123	0.626919	0.424183	0.327371	0.0999928	0.372569	0.0634911		0.451262	0.121715	0.591957	0.00876964	0.497998	0.214798	0.841993	0.036625	0.0151203	0.00338645	0.719412
	IL -8	0.357999	0.271738	0.805494	0.124071	0.0238231	0.469485	0.323369	0.47669	0.298187	0.295889	0.454255	0.792291	0.174441	0.451262		0.700469	0.0434102	0.152227	0.750173	0.380551	0.644434	0.443227	0.474347	0.798401	0.955725
	H3	0.599973	0.185543	0.259843	0.546658	0.417209	0.0322949	0.00985001	0.0723495	0.200815	0.0876931	0.101467	0.525412	0.0475906	0.121715	0.700469		0.00709248	0.0152827	0.400514	0.0268609	0.221982	0.100847	0.690568	0.0429497	0.0898412
	cH3	0.546664	0.398581	0.620285	0.816261	0.933145	0.717452	0.966129	0.736594	0.650866	0.314913	0.247881	0.149322	0.468141	0.591957	0.0434102	0.00709248		0.172596	0.598282	0.13935	0.626485	0.244395	0.637725	0.597637	0.697783
	MPO	0.593054	0.904366	0.581399	0.98251	0.235013	0.206304	0.633657	0.0042714	0.923477	0.000199596	2.95609e-05	0.489714	0.38	0.00876964	0.152227	0.0152827	0.172596		0.00851293	0.377229	0.941888	0.125997	0.116281	0.0517039	0.102537
	hNE	0.790284	0.299656	0.0213418	0.867716	0.266805	0.0254657	0.093918	0.0356555	0.294709	0.0170815	0.000778233	0.609211	0.297721	0.497998	0.750173	0.400514	0.598282	0.00851293		0.453344	0.921832	0.382165	0.870965	0.299204	0.00113641
	FLCκ	0.0926462	0.888495	0.0738263	0.796203	0.172106	0.0708224	0.00548366	0.204467	0.00684271	0.813866	0.180976	0.307765	0.801249	0.214798	0.380551	0.0268609	0.13935	0.377229	0.453344		3.96675e-09	1.42359e-06	0.430154	0.842101	0.00372907
	FLCλ	0.0785	0.794564	0.0665949	0.59064	0.0741343	0.046461	0.00427459	0.815853	0.0165457	0.681368	0.528477	0.526098	0.624675	0.841993	0.644434	0.221982	0.626485	0.941888	0.921832	3.96675e-09		0.94756	0.53462	0.831801	0.0335117
	FLCκ/FLCλ	0.494664	0.825611	0.455599	0.992947	0.793728	0.355636	0.249205	0.225706	0.217141	0.699778	0.345565	0.501201	0.923253	0.036625	0.443227	0.100847	0.244395	0.125997	0.382165	1.42359e-06	0.94756		0.547435	0.737273	0.116243
	MAP(min)	0.98514	0.171971	0.623192	0.0668312	0.376235	0.110275	0.162302	0.802113	0.400163	0.918889	0.22512	0.0109895	0.100096	0.0151203	0.474347	0.690568	0.637725	0.116281	0.870965	0.430154	0.53462	0.547435		0.0086697	0.809983
	PUUV-N-IgG	0.250902	0.392715	0.545726	0.560404	0.281511	0.502634	0.784489	0.243131	0.48291	0.679946	0.871615	0.125938	0.00166281	0.00338645	0.798401	0.0429497	0.597637	0.0517039	0.299204	0.842101	0.831801	0.737273	0.0086697		0.122928
	Sev(scale)	0.546069	0.284254	0.00159726	0.0724942	0.0239759	0.000131935	2.59988e-07	0.00131749	0.0122098	0.0457011	0.000386795	0.241919	0.107536	0.719412	0.955725	0.0898412	0.697783	0.102537	0.00113641	0.00372907	0.0335117	0.116243	0.809983	0.122928

## Sheet: TableS4GLM
		Kruskal-Wallis test								General linear model (GLM) analyses
		NAb			VL					eGFR(min)					eGFR					PUUV-N-IgG
	Variable	DF	Chisq	p	DF	MS1	F	p	Est	DF	MS1	F	p	Est	DF	MS1	F	p	Est	DF	MS1	F	p	Est
Basic dataset	Age	3	3.1461	0.369644	1	563.162	0.0263622	0.871648	-0.265336	1	13255.3	10.8125	0.0013508	-0.850023	1	17392.6	13.4387	0.000388609	-1.00193	1	1.32998	1.98675	0.161946	-0.00925668
	sex	3	3.75426	0.289252	1	34518.3	1.66679	0.2024	51.1404	1	4956.96	3.81106	0.0534339	14.0811	1	1191.49	0.822554	0.366511	7.14757	1	0.0327571	0.0479551	0.82713	-0.0393576
	D(t)	3	0.502427	0.918358	1	289.255	0.013537	0.907824	-0.953344	1	42888.3	44.724	9.54599e-10	-7.16892	1	27473.7	22.9289	5.53653e-06	-5.87448	1	0.0186492	0.0272958	0.869126	0.00497101
	D(f)	3	0.507728	0.91719	1	45337.2	2.21141	0.143032	14.1799	1	67.149	0.0499349	0.823587	-0.357084	1	2601.21	1.81257	0.1811	2.24634	1	0.615731	0.909576	0.342647	-0.0353621
	FDBH	3	5.58591	0.13359	1	10297.9	0.491076	0.486513	-10.2281	1	10321.2	7.74092	0.00633668	-5.86368	1	21320.6	14.7436	0.000209919	-8.79444	1	2.48376	3.67255	0.0582902	0.101624
	eGFR(min)	3	3.7497	0.289791	1	7686.76	0.362148	0.549931	0.317581	1					1	106807	241.283	5.74566e-29	0.86463	1	0.416279	0.613039	0.435593	0.00180156
	eGFR	3	6.66979	0.0832015	1	9079.82	0.413626	0.523074	0.361704	1	99548	241.283	5.74566e-29	0.80587	1					1	0.273286	0.381362	0.538452	0.00143207
	WBC(max)	3	0.480668	0.923118	1	2701.26	0.124769	0.725374	-1.5921	1	35639.1	35.6659	2.92738e-08	-3.6973	1	26618.4	22.2033	7.62616e-06	-3.25658	1	0.39808	0.586813	0.445573	0.0143396
	HCT(min)	3	0.662631	0.881956	1	9349.24	0.43445	0.512779	-360.399	1	37397.5	38.0341	1.17887e-08	458.728	1	40660.8	38.2212	1.2554e-08	491.778	1	0.681797	1.00954	0.317594	2.1397
	HCT(max)	3	1.19966	0.753085	1	10460.3	0.486575	0.488627	-284.293	1	1558.62	1.2109	0.273577	-74.2278	1	3.22284	0.00221537	0.96255	-3.51586	1	0.36192	0.529243	0.468753	1.17628
	TC(min)	3	7.40801	0.0599697	1	61347.8	2.99256	0.0896964	-1.28493	1	402.481	0.310135	0.578739	0.0531817	1	61.5155	0.0423018	0.837448	-0.0211914	1	0.699001	1.02761	0.313351	0.00264242
	CRP(max)	3	7.09763	0.0688503	1	2969.5	0.137192	0.712623	0.152431	1	987.003	0.75099	0.388049	-0.0528697	1	227.801	0.156822	0.692911	0.0258768	1	2.87988	4.41717	0.0382534	-0.00306173
	NAb				1	25601.1	1.22605	0.273273	-0.0237353	1	368.492	0.274581	0.60132	-0.00191741	1	6781.17	4.86007	0.0296674	-0.0084803	1	1.71293	2.57432	0.11193	0.000149222
	VL	3	9.17456	0.0270579	1					1	527.111	0.362148	0.549931	0.0217778	1	569.415	0.413626	0.523074	0.0226833	1	1.88001	2.51457	0.118862	-0.0013006
	IL -8	3	1.62293	0.654201	1	69140.2	3.28509	0.0760411	-0.265336	1	341.489	0.230565	0.633242	8.63057	1	71.0429	0.0515503	0.821372	3.9592	1	0.0961969	0.126225	0.723904	0.144854
	H3	3	1.66033	0.64579	1	285.518	0.0127514	0.910554	0.643594	1	2764.34	2.09693	0.151109	-0.987447	1	3071.05	2.08079	0.152881	-1.06032	1	1.61205	2.42345	0.12343	0.0254222
	cH3	3	8.15364	0.0429408	1	5050.8	0.226555	0.636206	-0.123665	1	2.63403	0.00183359	0.966019	-0.00282408	1	86.5339	0.0637587	0.801752	0.0164808	1	0.0714146	0.093884	0.760595	-0.000465007
	MPO	3	7.90713	0.0479705	1	22628.8	1.0479	0.310918	0.302916	1	7447.6	6.11968	0.0154585	-0.151012	1	3536.27	2.56239	0.113528	-0.10558	1	5.5309	8.4751	0.00473847	-0.00415571
	hNE	3	3.21535	0.359599	1	3430.81	0.156099	0.694454	-0.100511	1	7024.49	5.18609	0.025473	-0.0982182	1	6705.45	4.60228	0.0352563	-0.0980398	1	2.54746	3.61847	0.0611416	0.00189403
	FLCκ	3	2.02774	0.566668	1	65473.8	3.2551	0.0769947	1.46398	1	7521.71	5.69395	0.0206986	-0.496204	1	16151.6	15.1659	0.000292666	-0.733582	1	0.0902166	0.115357	0.735494	0.00171848
	FLCλ	3	0.578823	0.901263	1	24783.9	1.18602	0.281156	1.4369	1	4989.96	3.64313	0.0618273	-0.644747	1	8103.2	6.60964	0.0131658	-0.850677	1	0.00394365	0.00503193	0.943721	-0.000573178
	FLCκ/FLCλ	3	1.60286	0.658741	1	115978	6.0585	0.0171941	93.8549	1	634.467	0.436525	0.511721	-6.94183	1	4387.85	3.37456	0.0721575	-18.3967	1	0.018244	0.0232867	0.879304	0.0372246
	MAP(min)	3	1.23551	0.744501	1	18441.2	0.877371	0.353253	-1.79201	1	95.9166	0.0709201	0.7905	-0.0811904	1	411.751	0.281746	0.596691	0.176791	1	1.79427	2.70003	0.103652	0.0125902
	PUUV-N-IgG	3	7.3737	0.0608939	1	51265.6	2.51457	0.118862	-35.4657	1	822.355	0.613039	0.435593	3.55896	1	568.564	0.381362	0.538452	2.97939	1
	Sev(scale)	3	1.77893	0.61953	1	967.999	0.0453296	0.832232	-2.47783	1	44345.7	46.8857	4.37202e-10	-10.9193	1	71966.5	92.9233	3.94798e-16	-14.9161	1	0.464049	0.683894	0.410321	-0.0380517
Scaled dataset	Age	3	6.17121	0.103571	1	0.00468064	0.101958	0.750939	-0.0405129	1	0.452936	4.89778	0.0318918	-0.398528	1	0.820603	10.7358	0.00200312	-0.536423	1	0.0645585	1.18457	0.282098	-0.150459
	sex	3	2.34982	0.503044	1	0.0689235	1.54846	0.219667	0.0763339	1	0.473917	5.15007	0.0279795	0.200164	1	0.358018	4.13931	0.0476865	0.173975	1	0.070768	1.30173	0.259803	0.0773486
	D(t)	3	0.879574	0.830354	1	0.0109741	0.239761	0.626706	-0.0887189	1	1.43089	20.0917	4.87598e-05	-1.01306	1	0.843489	11.1075	0.00170393	-0.777807	1	0.0627625	1.15079	0.28898	-0.212169
	D(f)	3	4.41423	0.22007	1	0.0596083	1.33311	0.254215	0.196644	1	0.0734093	0.728785	0.397701	0.218225	1	0.764945	9.85168	0.00296034	0.704439	1	1.84272e-07	3.29628e-06	0.998559	0.000345747
	FDBH	3	2.51104	0.473299	1	0.0142158	0.315692	0.576878	-0.0858971	1	0.741232	7.40144	0.00910772	-0.620255	1	1.11474	12.0813	0.00110639	-0.760641	1	0.0116199	0.212376	0.647037	-0.0776593
	eGFR(min)	3	2.77585	0.427491	1	0.0286267	0.630724	0.431168	0.0779862	1					1	2.65503	72.6268	5.08635e-11	0.751047	1	0.0362013	0.656818	0.421859	0.0876989
	eGFR	3	3.8187	0.281719	1	0.0247482	0.544259	0.46442	0.075543	1	2.88171	72.6268	5.08635e-11	0.815168	1					1	0.0377618	0.685553	0.411956	0.0933143
	WBC(max)	3	1.15202	0.764534	1	0.00236842	0.0515345	0.82142	-0.0313571	1	0.974832	12.0154	0.00115442	-0.636168	1	0.793211	10.2972	0.00242887	-0.573854	1	0.000569408	0.0101879	0.920041	0.0153751
	HCT(min)	3	2.28931	0.514573	1	0.00863704	0.188493	0.666204	-0.071173	1	0.913333	11.0749	0.00172822	0.731892	1	0.968703	13.2306	0.00069385	0.753751	1	0.00825103	0.14807	0.70216	0.0695643
	HCT(max)	3	3.37696	0.337074	1	0.016922	0.370758	0.545587	-0.0988615	1	0.269349	2.79209	0.101522	-0.39442	1	0.0671517	0.723496	0.399405	-0.196938	1	0.0193478	0.34872	0.557729	-0.10571
	TC(min)	3	6.36118	0.0953008	1	0.127313	2.94421	0.0929146	-0.200075	1	0.00894408	0.0875757	0.768614	0.0530303	1	0.0115017	0.122325	0.728122	0.0601363	1	0.00958461	0.172092	0.680188	0.0548963
	CRP(max)	3	4.22549	0.238122	1	0.000896542	0.0194943	0.889568	0.0219508	1	0.00794216	0.0777489	0.781621	0.0653332	1	0.316675	3.62365	0.0632311	0.412545	1	0.21744	4.24885	0.0449551	-0.341849
	NAb				1	0.044989	0.999059	0.322767	-0.164871	1	0.163	1.65012	0.205375	-0.313824	1	0.430333	5.0675	0.0291997	-0.509911	1	0.263304	5.24728	0.026613	0.39886
	VL	3	7.00583	0.0717121	1					1	0.0636654	0.630724	0.431168	0.17344	1	0.0507102	0.544259	0.46442	0.154791	1	0.102016	1.90025	0.174718	-0.219549
	IL -8	3	2.01117	0.570091	1	0.151667	3.5509	0.0658412	-0.267198	1	0.0518693	0.512559	0.477652	0.156258	1	0.0144552	0.153843	0.696701	0.0824898	1	0.00593084	0.106337	0.745833	0.0528379
	H3	3	4.62236	0.201632	1	6.73952e-06	0.000146482	0.990396	-0.00203402	1	0.0858517	0.854605	0.360077	-0.22957	1	0.169367	1.86952	0.178174	-0.322444	1	0.120491	2.26131	0.139477	-0.271968
	cH3	3	7.11828	0.0682219	1	0.0114286	0.249744	0.619637	-0.073945	1	0.00358594	0.0350716	0.852269	-0.0414204	1	2.5376e-05	0.000269171	0.986981	0.00348438	1	3.73318e-05	0.000667804	0.979495	-0.00422622
	MPO	3	3.65327	0.301421	1	0.0352591	0.779329	0.381937	0.10993	1	0.307955	3.22029	0.0793035	-0.324882	1	0.110614	1.20402	0.27823	-0.19471	1	0.226301	4.4387	0.0406164	-0.2785
	hNE	3	3.66839	0.29957	1	0.0149362	0.32694	0.57025	-0.0910769	1	0.328904	3.45581	0.0694337	-0.427389	1	0.239249	2.68595	0.10806	-0.364513	1	0.00529826	0.0949714	0.759341	-0.0542444
	FLCκ	3	3.57427	0.311256	1	0.147062	3.43503	0.0702475	0.182379	1	0.302136	3.15527	0.0822964	-0.261413	1	0.819269	10.7143	0.00202205	-0.430466	1	0.000797207	0.0142649	0.90545	-0.013428
	FLCλ	3	2.7472	0.432266	1	0.0492851	1.09674	0.300455	0.13579	1	0.176797	1.79524	0.18687	-0.257186	1	0.366279	4.24363	0.0450814	-0.370182	1	0.00590241	0.105826	0.746423	-0.046992
	FLCκ/FLCλ	3	1.19404	0.754434	1	0.253961	6.27241	0.0158704	0.315701	1	0.0223014	0.218986	0.642023	-0.0935531	1	0.215221	2.40211	0.128025	-0.290626	1	0.00171484	0.0306958	0.86169	-0.0259421
	MAP(min)	3	5.32564	0.149447	1	0.0296263	0.653059	0.423181	-0.12293	1	0.0896586	0.893236	0.34954	-0.213853	1	0.0776904	0.839113	0.364428	-0.199069	1	0.317764	6.4856	0.0142862	0.402598
	PUUV-N-IgG	3	10.7428	0.0132012	1	0.0839611	1.90025	0.174718	-0.180693	1	0.0662623	0.656818	0.421859	0.160523	1	0.0636816	0.685553	0.411956	0.157366	1
	Sev(scale)	3	3.59601	0.308522	1	0.00924361	0.201788	0.655391	-0.0598411	1	0.832761	9.88785	0.00291294	-0.567988	1	1.69099	29.4009	2.10516e-06	-0.809373	1	0.000958255	0.0171477	0.896386	-0.0192672
1MS=Mean square

## Sheet: TableS5Mixed models
				Fit Statistics	time*NAb4		time1		NAb1
		Variable	N nonmiss	AIC	F Value	Pr > F	F Value	Pr > F	F Value	Pr > F
	NAb	eGFR	195	1659.6	0.86	0.5652	1.37	0.2544	1.8	0.1583
		HCT	191	-609.5	0.59	0.8015	48.35	<.0001	0.89	0.451
		WBC	191	886.8	0.7	0.7051	5.28	0.0018	0.55	0.649
		TC	191	1742.7	2.95	0.0033	50.6	<.0001	2.58	0.0641
		CRP	190	1679.2	0.72	0.6912	25.31	<.0001	2.03	0.1215
				Fit Statistics	time*VL3		time1		VL2
			N nonmiss	AIC	F Value	Pr > F	F Value	Pr > F	F Value	Pr > F
	VL	eGFR	195	1688.5	1.12	0.3523	1.78	0.1534	1.7	0.1937
		HCT	191	-638.4	1.61	0.1488	49.54	<.0001	1.08	0.3484
		WBC	191	891	1.94	0.0784	5.03	0.0025	0.77	0.4681
		TC	191	1796.2	0.81	0.5622	44.97	<.0001	0.74	0.4816
		CRP	190	1709.8	1.52	0.1783	28.79	<.0001	0.08	0.9197
				Fit Statistics	time*PUUV-N-IgG3		time1		PUUV-N-IgG2
			N nonmiss	AIC	F Value	Pr > F	F Value	Pr > F	F Value	Pr > F
	PUUV-N-IgG	eGFR	195	1695.4	0.27	0.9519	1.89	0.1342	0.38	0.6857
		HCT	191	-629.5	0.36	0.9028	41.03	<.0001	0.04	0.9641
		WBC	191	900.7	0.08	0.9981	3.97	0.0096	1.04	0.3621
		TC	191	1773.7	5.01	0.0001	52.19	<.0001	0.69	0.5053
		CRP	190	1713.4	0.31	0.9325	25.64	<.0001	1.5	0.2332
	Number of all observations in all models 216.
	1DF=3, 2DF=2 , 3DF=6, 4DF=9.
